# Supplementary material for: Impaired Anti-Tumor T cell Response in Hepatocellular Carcinoma
Source: Cancers (Basel). 2020 Mar 8;12(3):627. doi: 10.3390/cancers12030627 (PMC7139707; doi:10.3390/cancers12030627)
Supplement: Supplementary file 1 [file cancers-12-00627-s001.zip]

Archive with 2 entries (2 files):
- Supplementary Figure A.pdf
- Supplementary Figure B.pdf
